# Supplementary material for: Ant-mediated seed dispersal in a warmed world
Source: PeerJ. 2014 Mar 11;2:e286. doi: 10.7717/peerj.286 (PMC3961163; doi:10.7717/peerj.286)
Supplement: Supplemental Information 1 — Includes data on overall number of seeds removed per hour (out of 20) and number of seeds removed per species in separate observed seed dispersal trials. [file peerj-02-286-s001.xlsx]

## Sheet: Sheet1
Site	Date	Day_Night	Chamber	temperature_treatment	Seeds_remaining
Harvard	2011-06-25	Day	1	5.5	10
Harvard	2011-06-25	Day	2	4	20
Harvard	2011-06-25	Day	3	2	17
Harvard	2011-06-25	Day	4	0	20
Harvard	2011-06-25	Day	5	5	20
Harvard	2011-06-25	Day	6	0	16
Harvard	2011-06-25	Day	7	3.5	18
Harvard	2011-06-25	Day	8	1.5	18
Harvard	2011-06-25	Day	9	2.5	20
Harvard	2011-06-25	Day	10	4.5	16
Harvard	2011-06-25	Day	11	0	9
Harvard	2011-06-25	Day	12	3	17
Harvard	2011-06-17	Day	1	5.5	13
Harvard	2011-06-17	Day	2	4	19
Harvard	2011-06-17	Day	3	2	18
Harvard	2011-06-17	Day	4	0	12
Harvard	2011-06-17	Day	5	5	20
Harvard	2011-06-17	Day	6	0	19
Harvard	2011-06-17	Day	7	3.5	18
Harvard	2011-06-17	Day	8	1.5	12
Harvard	2011-06-17	Day	9	2.5	20
Harvard	2011-06-17	Day	10	4.5	8
Harvard	2011-06-17	Day	11	0	18
Harvard	2011-06-17	Day	12	3	20
Harvard	2011-06-26	Night	1	5.5	16
Harvard	2011-06-26	Night	2	4	12
Harvard	2011-06-26	Night	3	2	17
Harvard	2011-06-26	Night	4	0	15
Harvard	2011-06-26	Night	5	5	18
Harvard	2011-06-26	Night	6	0	17
Harvard	2011-06-26	Night	7	3.5	18
Harvard	2011-06-26	Night	8	1.5	18
Harvard	2011-06-26	Night	9	2.5	20
Harvard	2011-06-26	Night	10	4.5	17
Harvard	2011-06-26	Night	11	0	19
Harvard	2011-06-26	Night	12	3	7
Harvard	2011-06-30	Night	1	5.5	5
Harvard	2011-06-30	Night	2	4	8
Harvard	2011-06-30	Night	3	2	20
Harvard	2011-06-30	Night	4	0	5
Harvard	2011-06-30	Night	5	5	17
Harvard	2011-06-30	Night	6	0	20
Harvard	2011-06-30	Night	7	3.5	16
Harvard	2011-06-30	Night	8	1.5	19
Harvard	2011-06-30	Night	9	2.5	18
Harvard	2011-06-30	Night	10	4.5	17
Harvard	2011-06-30	Night	11	0	17
Harvard	2011-06-30	Night	12	3	20
Harvard	2011-06-16	Day	1	5.5	19
Harvard	2011-06-16	Day	2	4	17
Harvard	2011-06-16	Day	3	2	15
Harvard	2011-06-16	Day	4	0	19
Harvard	2011-06-16	Day	5	5	19
Harvard	2011-06-16	Day	6	0	4
Harvard	2011-06-16	Day	7	3.5	17
Harvard	2011-06-16	Day	8	1.5	19
Harvard	2011-06-16	Day	9	2.5	19
Harvard	2011-06-16	Day	10	4.5	13
Harvard	2011-06-16	Day	11	0	14
Harvard	2011-06-16	Day	12	3	18
Duke	2011-05-12	d	1	3.5	20
Duke	2011-05-12	d	2	0	9
Duke	2011-05-12	d	3	4.5	20
Duke	2011-05-12	d	4	2	20
Duke	2011-05-12	d	5	0	20
Duke	2011-05-12	d	6	1.5	13
Duke	2011-05-12	d	7	3	16
Duke	2011-05-12	d	8	5	20
Duke	2011-05-12	d	9	5.5	20
Duke	2011-05-12	d	10	2.5	7
Duke	2011-05-12	d	11	0	1
Duke	2011-05-12	d	12	4	20
Duke	2011-05-12	n	1	3.5	14
Duke	2011-05-12	n	2	0	18
Duke	2011-05-12	n	3	4.5	16
Duke	2011-05-12	n	4	2	20
Duke	2011-05-12	n	5	0	18
Duke	2011-05-12	n	6	1.5	20
Duke	2011-05-12	n	7	3	20
Duke	2011-05-12	n	8	5	19
Duke	2011-05-12	n	9	5.5	20
Duke	2011-05-12	n	10	2.5	20
Duke	2011-05-12	n	11	0	19
Duke	2011-05-12	n	12	4	20
Duke	2011-05-19	d	1	3.5	20
Duke	2011-05-19	d	2	0	20
Duke	2011-05-19	d	3	4.5	20
Duke	2011-05-19	d	4	2	20
Duke	2011-05-19	d	5	0	20
Duke	2011-05-19	d	6	1.5	7
Duke	2011-05-19	d	7	3	5
Duke	2011-05-19	d	8	5	5
Duke	2011-05-19	d	9	5.5	19
Duke	2011-05-19	d	10	2.5	11
Duke	2011-05-19	d	11	0	20
Duke	2011-05-19	d	12	4	20
Duke	2011-05-19	n	1	3.5	18
Duke	2011-05-19	n	2	0	20
Duke	2011-05-19	n	3	4.5	16
Duke	2011-05-19	n	4	2	19
Duke	2011-05-19	n	5	0	20
Duke	2011-05-19	n	6	1.5	19
Duke	2011-05-19	n	7	3	15
Duke	2011-05-19	n	8	5	15
Duke	2011-05-19	n	9	5.5	0
Duke	2011-05-19	n	10	2.5	2
Duke	2011-05-19	n	11	0	19
Duke	2011-05-19	n	12	4	1
Duke	2011-05-22	d	1	3.5	20
Duke	2011-05-22	d	2	0	20
Duke	2011-05-22	d	3	4.5	20
Duke	2011-05-22	d	4	2	19
Duke	2011-05-22	d	5	0	20
Duke	2011-05-22	d	6	1.5	20
Duke	2011-05-22	d	7	3	17
Duke	2011-05-22	d	8	5	19
Duke	2011-05-22	d	9	5.5	19
Duke	2011-05-22	d	10	2.5	0
Duke	2011-05-22	d	11	0	13
Duke	2011-05-22	d	12	4	18
Duke	2011-05-22	n	1	3.5	16
Duke	2011-05-22	n	2	0	13
Duke	2011-05-22	n	3	4.5	20
Duke	2011-05-22	n	4	2	1
Duke	2011-05-22	n	5	0	18
Duke	2011-05-22	n	6	1.5	15
Duke	2011-05-22	n	7	3	16
Duke	2011-05-22	n	8	5	13
Duke	2011-05-22	n	9	5.5	19
Duke	2011-05-22	n	10	2.5	8
Duke	2011-05-22	n	11	0	16
Duke	2011-05-22	n	12	4	15
Duke	2011-05-23	d	1	3.5	20
Duke	2011-05-23	d	2	0	6
Duke	2011-05-23	d	3	4.5	11
Duke	2011-05-23	d	4	2	20
Duke	2011-05-23	d	5	0	12
Duke	2011-05-23	d	6	1.5	19
Duke	2011-05-23	d	7	3	17
Duke	2011-05-23	d	8	5	15
Duke	2011-05-23	d	9	5.5	20
Duke	2011-05-23	d	10	2.5	11
Duke	2011-05-23	d	11	0	9
Duke	2011-05-23	d	12	4	20
Duke	2011-05-23	n	1	3.5	17
Duke	2011-05-23	n	2	0	10
Duke	2011-05-23	n	3	4.5	18
Duke	2011-05-23	n	4	2	19
Duke	2011-05-23	n	5	0	16
Duke	2011-05-23	n	6	1.5	18
Duke	2011-05-23	n	7	3	13
Duke	2011-05-23	n	8	5	15
Duke	2011-05-23	n	9	5.5	17
Duke	2011-05-23	n	10	2.5	0
Duke	2011-05-23	n	11	0	0
Duke	2011-05-23	n	12	4	18
Duke	2011-05-24	n	1	3.5	9
Duke	2011-05-24	n	2	0	19
Duke	2011-05-24	n	3	4.5	18
Duke	2011-05-24	n	4	2	19
Duke	2011-05-24	n	5	0	17
Duke	2011-05-24	n	6	1.5	12
Duke	2011-05-24	n	7	3	18
Duke	2011-05-24	n	8	5	18
Duke	2011-05-24	n	9	5.5	12
Duke	2011-05-24	n	10	2.5	6
Duke	2011-05-24	n	11	0	13
Duke	2011-05-24	n	12	4	20
Duke	2011-05-25	d	1	3.5	18
Duke	2011-05-25	d	2	0	0
Duke	2011-05-25	d	3	4.5	0
Duke	2011-05-25	d	4	2	1
Duke	2011-05-25	d	5	0	20
Duke	2011-05-25	d	6	1.5	8
Duke	2011-05-25	d	7	3	11
Duke	2011-05-25	d	8	5	20
Duke	2011-05-25	d	9	5.5	11
Duke	2011-05-25	d	10	2.5	1
Duke	2011-05-25	d	11	0	17
Duke	2011-05-25	d	12	4	20

## Sheet: Sheet2
Date	day_night	Chamber	temp1	temp2	temp3	temp4	time	Time Elapsed (min)	Spp.	Removed
2011-05-13	day	7	23.6	24.1	23.2	23.7	13:15:00	6	apru	1
2011-05-13	day	7	23.6	24.1	23.2	23.7	13:15:00	8	crli	0
2011-05-13	day	1	22.5	22.5	24.4	23.6	14:20:00	51	crli	0
2011-05-13	day	11	24.4	22.4	21.4	23.3	15:23:00	7	tecu	0
2011-05-13	day	11	24.4	22.4	21.4	23.3	15:23:00	23	cape	0
2011-05-13	day	11	24.4	22.4	21.4	23.3	15:23:00	24	cape	1
2011-05-13	day	11	24.4	22.4	21.4	23.3	15:23:00	45	cape	1
2011-05-13	day	11	24.4	22.4	21.4	23.3	15:23:00	58	apru	1
2011-05-13	day	8	25.7	23.5	23.5	25.8	16:28:00	17	crli	0
2011-05-13	day	8	25.7	23.5	23.5	25.8	16:28:00	30	tecu	0
2011-05-13	day	8	25.7	23.5	23.5	25.8	16:28:00	32	crli	1
2011-05-13	day	8	25.7	23.5	23.5	25.8	16:28:00	35	crli	1
2011-05-13	day	8	25.7	23.5	23.5	25.8	16:28:00	36	crli	1
2011-05-13	day	8	25.7	23.5	23.5	25.8	16:28:00	42	crli	1
2011-05-13	day	8	25.7	23.5	23.5	25.8	16:28:00	46	crli	1
2011-05-13	day	8	25.7	23.5	23.5	25.8	16:28:00	59	crli	1
2011-05-13	day	8	25.7	23.5	23.5	25.8	16:28:00	59	crli	1
2011-05-13	day	10	23.1	23.4	22.3	22.5	17:32:00	9	apru	1
2011-05-13	day	10	23.1	23.4	22.3	22.5	17:32:00	15	apru	1
2011-05-13	day	10	23.1	23.4	22.3	22.5	17:32:00	24	apru	1
2011-05-13	day	10	23.1	23.4	22.3	22.5	17:32:00	32	apru	1
2011-05-13	day	10	23.1	23.4	22.3	22.5	17:32:00	36	apru	1
2011-05-13	day	10	23.1	23.4	22.3	22.5	17:32:00	40	apru	1
2011-05-13	day	10	23.1	23.4	22.3	22.5	17:32:00	44	fosu	1
2011-05-13	day	10	23.1	23.4	22.3	22.5	17:32:00	45	apru	1
2011-05-13	day	10	23.1	23.4	22.3	22.5	17:32:00	49	apru	1
2011-05-13	day	10	23.1	23.4	22.3	22.5	17:32:00	51	apru	1
2011-05-16	day	4	19.8	19.8	20.5	20.4	09:58:00	.	.	.
2011-05-16	day	2	18.6	19.2	19.4	19.3	10:58:00	30	apru	0
2011-05-16	day	9	29.8	29.4	29.4	30.2	12:00:00	4	crli	0
2011-05-16	day	9	29.8	29.4	29.4	30.2	12:00:00	11	cape	0
2011-05-16	day	3	23.7	23.6	22.4	23.8	13:04:00	13	crli	0
2011-05-16	day	3	23.7	23.6	22.4	23.8	13:04:00	21	apru	1
2011-05-16	day	3	23.7	23.6	22.4	23.8	13:04:00	28	crli	1
2011-05-16	day	3	23.7	23.6	22.4	23.8	13:04:00	35	fosu	1
2011-05-16	day	3	23.7	23.6	22.4	23.8	13:04:00	44	apru	1
2011-05-16	day	3	23.7	23.6	22.4	23.8	13:04:00	58	crli	1
2011-05-16	day	3	23.7	23.6	22.4	23.8	13:04:00	59	apru	1
2011-05-16	day	5	22	22	22.2	21.7	14:08:00	56	apru	1
2011-05-16	day	6	19.3	20.3	21.2	20.9	15:10:00	12	apla	1
2011-05-16	day	6	19.3	20.3	21.2	20.9	15:10:00	24	crli	0
2011-05-16	day	6	19.3	20.3	21.2	20.9	15:10:00	15	apla	1
2011-05-16	day	6	19.3	20.3	21.2	20.9	15:10:00	39	apla	1
2011-05-16	day	6	19.3	20.3	21.2	20.9	15:10:00	50	apla	1
2011-05-16	day	6	19.3	20.3	21.2	20.9	15:10:00	.	apla	1
2011-05-16	day	12	21.1	21	22.9	21.8	16:12:00	9	apru	1
2011-05-16	day	12	21.1	21	22.9	21.8	16:12:00	21	crli	0
2011-05-16	day	12	21.1	21	22.9	21.8	16:12:00	26	apru	1
2011-05-16	day	12	21.1	21	22.9	21.8	16:12:00	47	apru	1
2011-05-17	day	12	18.7	18.5	18.6	18.8	10:17:00	.	.	.
2011-05-17	day	4	19.7	19.4	20.4	20.3	11:20:00	.	.	.
2011-05-17	day	2	18.7	18.3	19.2	20.5	12:23:00	.	.	.
2011-05-17	day	3	23.1	23.3	23.7	23.3	13:24:00	34	crli	0
2011-05-19	day	4	16.5	16.6	18.4	18.8	10:05:00	37	crli	0
2011-05-19	day	5	17.3	18.4	18.4	19.2	11:13:00	18	apla	1
2011-05-19	day	5	17.3	18.4	18.4	19.2	11:13:00	22	apla	1
2011-05-19	day	5	17.3	18.4	18.4	19.2	11:13:00	24	apla	1
2011-05-19	day	5	17.3	18.4	18.4	19.2	11:13:00	29	apla	1
2011-05-19	day	5	17.3	18.4	18.4	19.2	11:13:00	31	apla	1
2011-05-19	day	5	17.3	18.4	18.4	19.2	11:13:00	32	apla	1
2011-05-19	day	5	17.3	18.4	18.4	19.2	11:13:00	33	apla	1
2011-05-19	day	5	17.3	18.4	18.4	19.2	11:13:00	38	apla	1
2011-05-19	day	5	17.3	18.4	18.4	19.2	11:13:00	39	apla	1
2011-05-19	day	5	17.3	18.4	18.4	19.2	11:13:00	40	apla	1
2011-05-19	night	3	17.1	16.4	17.6	18	22:10:00	32	caca	0
2011-05-19	night	3	17.1	16.4	17.6	18	22:10:00	38	caca	1
2011-05-19	night	3	17.1	16.4	17.6	18	22:10:00	47	caca	1
2011-05-20	day	9	22.4	22.6	22.3	23.9	12:28:00	16	crli	0
2011-05-20	day	7	25.6	26.9	26.2	26.4	13:32:00	5	crli	0
2011-05-20	day	7	25.6	26.9	26.2	26.4	13:32:00	16	apru	1
2011-05-20	day	7	25.6	26.9	26.2	26.4	13:32:00	29	apru	1
2011-05-20	day	7	25.6	26.9	26.2	26.4	13:32:00	33	apru	1
2011-05-20	day	7	25.6	26.9	26.2	26.4	13:32:00	40	crli	1
2011-05-20	day	7	25.6	26.9	26.2	26.4	13:32:00	45	crli	1
2011-05-20	day	7	25.6	26.9	26.2	26.4	13:32:00	49	apru	1
2011-05-20	day	7	25.6	26.9	26.2	26.4	13:32:00	59	apru	1
2011-05-20	day	6	24.6	24.7	24.4	24.8	14:38:00	53	fopa	1
2011-05-20	day	6	24.6	24.7	24.4	24.8	14:38:00	54	fopa	1
2011-05-20	day	6	24.6	24.7	24.4	24.8	14:38:00	56	fopa	1
2011-05-20	day	6	24.6	24.7	24.4	24.8	14:38:00	59	fopa	1
2011-05-22	day	4	22.6	23.2	24.2	25	11:17:00	9	fosu	1
2011-05-22	day	4	22.6	23.2	24.2	25	11:17:00	18	fosu	1
2011-05-22	day	4	22.6	23.2	24.2	25	11:17:00	24	apru	1
2011-05-22	day	4	22.6	23.2	24.2	25	11:17:00	29	fosu	1
2011-05-22	day	4	22.6	23.2	24.2	25	11:17:00	36	apru	0
2011-05-22	day	4	22.6	23.2	24.2	25	11:17:00	37	fosu	1
2011-05-22	day	4	22.6	23.2	24.2	25	11:17:00	38	apru	1
2011-05-22	day	4	22.6	23.2	24.2	25	11:17:00	41	fosu	1
2011-05-22	day	4	22.6	23.2	24.2	25	11:17:00	46	fosu	1
2011-05-22	day	4	22.6	23.2	24.2	25	11:17:00	51	fosu	1
2011-05-22	day	4	22.6	23.2	24.2	25	11:17:00	54	fosu	1
2011-05-22	night	7	24.8	23.8	24.4	24	21:57:00	4	apru	1
2011-05-22	night	7	24.8	23.8	24.4	24	21:57:00	10	caca	1
2011-05-22	night	7	24.8	23.8	24.4	24	21:57:00	26	tecu	0
2011-05-22	night	7	24.8	23.8	24.4	24	21:57:00	45	caca	1
2011-05-22	night	7	24.8	23.8	24.4	24	21:57:00	51	tecu	0
2011-05-22	night	1	23	22.8	23.2	23	23:04:00	22	caca	0
2011-05-22	night	8	23.6	24	24.2	24.6	00:10:00	4	apru	0
2011-05-22	night	8	23.6	24	24.2	24.6	00:10:00	20	caca	0
2011-05-23	day	12	27.2	27.1	26.9	27	18:52:00	1	cape	0
2011-05-23	day	12	27.2	27.1	26.9	27	18:52:00	11	crli	0
2011-05-23	night	7	23.6	23.7	23.8	23.6	21:05:00	6	apru	1
2011-05-23	night	7	23.6	23.7	23.8	23.6	21:05:00	9	caca	1
2011-05-23	night	7	23.6	23.7	23.8	23.6	21:05:00	18	apru	1
2011-05-23	night	7	23.6	23.7	23.8	23.6	21:05:00	19	caca	1
2011-05-23	night	7	23.6	23.7	23.8	23.6	21:05:00	33	caca	1
2011-05-23	night	7	23.6	23.7	23.8	23.6	21:05:00	34	apru	1
2011-05-23	night	7	23.6	23.7	23.8	23.6	21:05:00	58	caca	1
2011-05-23	night	7	23.6	23.7	23.8	23.6	21:05:00	59	caca	1
2011-05-23	night	7	23.6	23.7	23.8	23.6	21:05:00	59	caca	1
2011-05-23	night	8	22.3	22.4	22.8	22	22:12:00	14	apru	1
2011-05-23	night	8	22.3	22.4	22.8	22	22:12:00	22	caca	0
2011-05-23	night	8	22.3	22.4	22.8	22	22:12:00	50	apru	1
2011-05-23	night	12	21.2	21.4	21.2	21.3	23:17:00	6	caca	1
2011-05-23	night	12	21.2	21.4	21.2	21.3	23:17:00	14	apru	1
2011-05-23	night	12	21.2	21.4	21.2	21.3	23:17:00	18	caca	1
2011-05-23	night	12	21.2	21.4	21.2	21.3	23:17:00	21	caca	1
2011-05-23	night	12	21.2	21.4	21.2	21.3	23:17:00	30	caca	2
2011-05-23	night	12	21.2	21.4	21.2	21.3	23:17:00	40	caca	2
2011-05-23	night	12	21.2	21.4	21.2	21.3	23:17:00	50	crli	0
2011-05-23	night	12	21.2	21.4	21.2	21.3	23:17:00	59	apru	1
2011-05-24	night	4	24.2	23.6	24	24.2	21:08:00	3	apru	1
2011-05-24	night	4	24.2	23.6	24	24.2	21:08:00	4	caca	1
2011-05-24	night	4	24.2	23.6	24	24.2	21:08:00	4	apru	1
2011-05-24	night	4	24.2	23.6	24	24.2	21:08:00	10	apru	1
2011-05-24	night	4	24.2	23.6	24	24.2	21:08:00	13	caca	1
2011-05-24	night	4	24.2	23.6	24	24.2	21:08:00	18	apru	1
2011-05-24	night	4	24.2	23.6	24	24.2	21:08:00	19	caca	1
2011-05-24	night	4	24.2	23.6	24	24.2	21:08:00	20	crli	0
2011-05-24	night	4	24.2	23.6	24	24.2	21:08:00	22	caca	2
2011-05-24	night	4	24.2	23.6	24	24.2	21:08:00	25	caca	2
2011-05-24	night	1	23.6	24	23.4	24.2	21:40:00	28	tecu	0
2011-05-24	night	1	23.6	24	23.4	24.2	21:40:00	37	apru	1
2011-05-24	night	1	23.6	24	23.4	24.2	21:40:00	44	crli	0
2011-05-24	night	1	23.6	24	23.4	24.2	21:40:00	57	crli	1
2011-05-24	night	2	21.8	21.8	21.6	22	22:45:00	18	apru	1
2011-05-24	night	2	21.8	21.8	21.6	22	22:45:00	53	crli	0
2011-05-19	night	4	17.8	18.2	18.6	18.8	20:58:00	.	.	.
2011-05-19	night	6	18.4	18.4	18.2	18.6	22:05:00	22	caca	1
2011-05-19	night	6	18.4	18.4	18.2	18.6	22:05:00	22	caca	1
2011-05-19	night	6	18.4	18.4	18.2	18.6	22:05:00	45	caca	0
2011-05-20	day	11	23.6	23.2	23.6	22.8	12:25:00	23	apru	1
2011-05-20	day	11	23.6	23.2	23.6	22.8	12:25:00	49	crli	0
2011-05-20	day	10	23.6	22.4	20.4	23.6	13:30:00	44	fosu	1
2011-05-20	day	10	23.6	22.4	20.4	23.6	13:30:00	53	fosu	1
2011-05-20	day	10	23.6	22.4	20.4	23.6	13:30:00	59	fosu	1
2011-05-20	day	1	24.8	24	23.6	23.4	14:38:00	38	tecu	0
2011-05-22	day	8	24.8	27.8	25.6	24.8	11:17:00	3	apru	1
2011-05-22	day	8	24.8	27.8	25.6	24.8	11:17:00	5	crli	0
2011-05-22	day	8	24.8	27.8	25.6	24.8	11:17:00	8	tecu	0
2011-05-22	day	8	24.8	27.8	25.6	24.8	11:17:00	21	apru	2
2011-05-22	day	8	24.8	27.8	25.6	24.8	11:17:00	30	apru	1
2011-05-22	day	8	24.8	27.8	25.6	24.8	11:17:00	47	apru	1
2011-05-22	day	8	24.8	27.8	25.6	24.8	11:17:00	57	apru	1
2011-05-22	night	9	25.6	24.7	24.7	24.6	21:53:00	18	crli	0
2011-05-22	night	10	20.9	21.3	20.7	20.4	22:56:00	5	caca	1
2011-05-22	night	10	20.9	21.3	20.7	20.4	22:56:00	11	apru	1
2011-05-22	night	10	20.9	21.3	20.7	20.4	22:56:00	21	apru	1
2011-05-22	night	10	20.9	21.3	20.7	20.4	22:56:00	34	cape	0
2011-05-22	night	10	20.9	21.3	20.7	20.4	22:56:00	37	caca	1
2011-05-22	night	10	20.9	21.3	20.7	20.4	22:56:00	53	cape	1
2011-05-22	night	12	20.4	22.1	21.8	22.1	00:00:00	36	caca	1
2011-05-23	day	2	22.2	22.4	23	24.6	18:51:00	4	apru	1
2011-05-23	day	2	22.2	22.4	23	24.6	18:51:00	5	apru	1
2011-05-23	day	2	22.2	22.4	23	24.6	18:51:00	14	apru	1
2011-05-23	day	2	22.2	22.4	23	24.6	18:51:00	16	crli	0
2011-05-23	day	2	22.2	22.4	23	24.6	18:51:00	20	apru	1
2011-05-23	day	2	22.2	22.4	23	24.6	18:51:00	27	apru	1
2011-05-23	day	2	22.2	22.4	23	24.6	18:51:00	28	apru	1
2011-05-23	day	2	22.2	22.4	23	24.6	18:51:00	37	apru	1
2011-05-23	day	2	22.2	22.4	23	24.6	18:51:00	41	apru	1
2011-05-23	day	2	22.2	22.4	23	24.6	18:51:00	42	apru	1
2011-05-23	day	2	22.2	22.4	23	24.6	18:51:00	49	apru	1
2011-05-23	night	4	23.4	22.8	25.8	22.6	21:06:00	36	apru	1
2011-05-23	night	2	22	21.8	22.8	22	22:10:00	.	.	.
2011-05-23	night	10	21.2	21.2	21	21.4	23:15:00	5	apru	1
2011-05-23	night	10	21.2	21.2	21	21.4	23:15:00	17	apru	1
2011-05-23	night	10	21.2	21.2	21	21.4	23:15:00	18	crli	0
2011-05-23	night	10	21.2	21.2	21	21.4	23:15:00	20	apru	1
2011-05-23	night	10	21.2	21.2	21	21.4	23:15:00	27	cape	1
2011-05-23	night	10	21.2	21.2	21	21.4	23:15:00	29	apru	1
2011-05-23	night	10	21.2	21.2	21	21.4	23:15:00	31	apru	1
2011-05-23	night	10	21.2	21.2	21	21.4	23:15:00	36	apru	1
2011-05-23	night	10	21.2	21.2	21	21.4	23:15:00	45	apru	1
2011-05-23	night	10	21.2	21.2	21	21.4	23:15:00	48	apru	1
2011-05-24	night	11	23.1	23	22.7	24.4	21:08:00	1	caca	0
2011-05-24	night	11	23.1	23	22.7	24.4	21:08:00	9	caca	1
2011-05-24	night	3	21.8	22.6	22.4	21.7	22:12:00	48	apru	1
2011-05-24	night	9	22.7	23.9	22.3	23.4	23:20:00	20	caca	1
2011-05-24	night	9	22.7	23.9	22.3	23.4	23:20:00	28	cape	1
2011-05-24	night	9	22.7	23.9	22.3	23.4	23:20:00	38	caca	1
2011-05-24	night	9	22.7	23.9	22.3	23.4	23:20:00	45	caca	1
2011-05-24	night	9	22.7	23.9	22.3	23.4	23:20:00	47	caca	1
2011-05-24	night	9	22.7	23.9	22.3	23.4	23:20:00	52	soca	0
2011-05-22	night	5	22.3	22.2	22.2	22.1	22:03:00	3	caca	1
2011-05-22	night	5	22.3	22.2	22.2	22.1	22:03:00	4	apru	1
2011-05-22	night	5	22.3	22.2	22.2	22.1	22:03:00	26	caca	1
2011-05-22	night	5	22.3	22.2	22.2	22.1	22:03:00	29	apru	1
2011-05-22	night	5	22.3	22.2	22.2	22.1	22:03:00	44	apru	1
2011-05-22	night	5	22.3	22.2	22.2	22.1	22:03:00	55	caca	1
2011-05-22	night	11	20.9	20.7	20.9	21.1	23:07:00	0	caca	1
2011-05-22	night	11	20.9	20.7	20.9	21.1	23:07:00	2	caca	1
2011-05-22	night	11	20.9	20.7	20.9	21.1	23:07:00	6	caca	1
2011-05-22	night	11	20.9	20.7	20.9	21.1	23:07:00	11	caca	1
2011-05-22	night	11	20.9	20.7	20.9	21.1	23:07:00	11	caca	1
2011-05-22	night	11	20.9	20.7	20.9	21.1	23:07:00	11	tecu	0
2011-05-22	night	11	20.9	20.7	20.9	21.1	23:07:00	13	apru	1
2011-05-22	night	11	20.9	20.7	20.9	21.1	23:07:00	15	caca	1
2011-05-22	night	11	20.9	20.7	20.9	21.1	23:07:00	28	apru	1
2011-05-22	night	11	20.9	20.7	20.9	21.1	23:07:00	30	caca	1
2011-05-22	night	11	20.9	20.7	20.9	21.1	23:07:00	42	apru	1
2011-05-23	night	5	23.4	23.6	23.2	23.4	21:04:00	.	.	.
2011-05-23	night	2	22.4	22.4	22.4	21.8	22:05:00	28	apru	1
2011-05-24	night	5	21.8	22.4	22.4	22.8	22:21:00	18	caca	1
2011-05-24	night	5	21.8	22.4	22.4	22.8	22:21:00	41	caca	1
2011-05-24	night	5	21.8	22.4	22.4	22.8	22:21:00	47	apru	1
2011-05-24	night	5	21.8	22.4	22.4	22.8	22:21:00	55	caca	1
2011-05-24	night	6	21.8	21.8	21.8	22.2	23:23:00	35	apru	1
2011-05-24	night	6	21.8	21.8	21.8	22.2	23:23:00	38	apru	1
2011-05-24	night	6	21.8	21.8	21.8	22.2	23:23:00	47	apru	1
2011-05-24	night	6	21.8	21.8	21.8	22.2	23:23:00	52	apru	1
